# Supplementary material for: Olfactory Susceptive Difference in Gregarious and Solitary Locusts
Source: Insects. 2026 Mar 18;17(3):330. doi: 10.3390/insects17030330 (PMC13027155; doi:10.3390/insects17030330)
Supplement: Supplementary file 1 [file insects-17-00330-s001.zip]

Archive with 1 entries (1 files):
- insects-4152761-supplementary.pdf
